# Supplementary material for: Development and Validation of a Realistic Neonatal Intestinal Jejunoileal Atresia Simulator for the Training of Pediatric Surgeons
Source: Children (Basel). 2024 Sep 11;11(9):1109. doi: 10.3390/children11091109 (PMC11430441; doi:10.3390/children11091109)
Supplement: Supplementary file 1 [file children-11-01109-s001.zip]

Archive with 1 entries (1 files):
- Supplementary material 1.mov
